# Supplementary material for: Higher Serum 25-Hydroxyvitamin D Is Associated with Lower All-Cause and Cardiovascular Mortality among US Adults with Nonalcoholic Fatty Liver Disease
Source: Nutrients. 2022 Sep 27;14(19):4013. doi: 10.3390/nu14194013 (PMC9571761; doi:10.3390/nu14194013)
Supplement: Supplementary file 1 [file nutrients-14-04013-s001.zip]

Archive with 1 entries (1 files):
- nutrients-1909792-supplementary.pdf
